# Supplementary material for: Implications of MTHFD2 expression in renal cell carcinoma aggressiveness
Source: PLoS One. 2024 Feb 29;19(2):e0299353. doi: 10.1371/journal.pone.0299353 (PMC10903874; doi:10.1371/journal.pone.0299353)
Supplement: S1 Appendix — (XLSX) [file pone.0299353.s003.xlsx]

## Sheet: patient_data_MTHFD2
Patients	Diagnosis_date	Sex	Age_years	Age_Groups	Race	Triad of symptoms	BMI	Comorbidities	Smoking and Alcohol	Family history of cancer	Treatment	Type_surgery	Laterality	Histopathological type	Tumor diameter	T	N	Staging	Staging_groups	Fuhrman	Fuhrman_Group	Necrosis	Angiolymphatic invasion	Metastasis	Recurrence	Recurrence_months	Death	Survival_months	Intensity_score	Intensity_score_Groups	Percentage_score	Percentage_score_Groups	Score_MTHFD2	Score_MTHFD2_Groups
1	2000-02-21	female	83	≥50	white	no	no data	yes	no data	no report	surgery	radical	left	chRCC	<7 cm	1 and 2	Nx	1	1 and 2	3	3 and 4	yes	no	no data	no data	no data	yes	70	2	2 and 3	4	3 and 4	8	≥4
2	2000-04-13	male	68	≥50	white	no	no data	yes	no	no report	surgery	radical	left	pRCC	<7 cm	1 and 2	Nx	1	1 and 2	3	3 and 4	yes	no	no	no data	no data	no	no data	1	0 and 1	4	3 and 4	4	≥4
3	2000-10-13	female	48	<50	white	no	obesity	no	yes	parents/siblings	surgery	radical	right	ccRCC	<7 cm	1 and 2	Nx	1	1 and 2	2	1 and 2	yes	no	no	no	no data	no	274	1	0 and 1	3	3 and 4	3	≤3
4	2001-01-04	female	62	≥50	white	yes	no data	yes	no	no report	surgery	radical	left	ccRCC	<7 cm	1 and 2	Nx	1	1 and 2	2	1 and 2	yes	no	no	no	no data	no	3	0	0 and 1	0	0, 1 and 2	0	≤3
5	2001-02-12	female	67	≥50	white	no	eutrophic	yes	yes	no report	surgery	radical	left	ccRCC	>7cm	3 and 4	N0	3	3 and 4	2	1 and 2	no	yes	no	no data	no data	yes	15	1	0 and 1	3	3 and 4	3	≤3
6	2001-10-23	female	65	≥50	white	no	no data	yes	no	no report	surgery	radical	right	ccRCC	>7cm	3 and 4	N0	3	3 and 4	4	3 and 4	yes	no data	no	no	no data	yes	1	0	0 and 1	0	0, 1 and 2	0	≤3
7	2002-07-08	male	47	<50	white	yes	no data	no	yes	no report	surgery	radical	left	ccRCC	>7cm	3 and 4	Nx	4	3 and 4	4	3 and 4	yes	yes	yes	no data	no data	yes	25	0	0 and 1	0	0, 1 and 2	0	≤3
8	2003-04-16	male	53	≥50	white	yes	no data	no	yes	no report	surgery	radical	left	pRCC	<7 cm	1 and 2	N1	3	3 and 4	2	1 and 2	no	no	no	no	no data	yes	1	1	0 and 1	4	3 and 4	4	≥4
9	2004-04-05	male	71	≥50	black	no	no data	yes	yes	no report	surgery	radical	left	ccRCC	>7cm	1 and 2	Nx	2	1 and 2	2	1 and 2	yes	no	no	no	no data	no	207	1	0 and 1	2	0, 1 and 2	2	≤3
10	2005-07-08	female	65	≥50	white	no	no data	no	yes	no report	surgery	radical	left	ccRCC	>7cm	3 and 4	N0	3	3 and 4	1	1 and 2	yes	no	no	no data	no data	no	1	1	0 and 1	3	3 and 4	3	≤3
11	2006-03-20	male	75	≥50	black	yes	no data	no	yes	parents/siblings	surgery	radical	right	ccRCC	>7cm	1 and 2	Nx	2	1 and 2	2	1 and 2	yes	no data	no	no data	no data	no	no data	1	0 and 1	4	3 and 4	4	≥4
12	2006-08-21	female	69	≥50	white	no	eutrophic	yes	no	no report	surgery	radical	left	ccRCC	>7cm	3 and 4	Nx	4	3 and 4	3	3 and 4	yes	yes	no	no	no data	no	145	0	0 and 1	0	0, 1 and 2	0	≤3
13	2006-09-13	male	39	<50	white	no	no data	yes	no	no report	surgery	radical	right	ccRCC	<7 cm	1 and 2	N0	1	1 and 2	2	1 and 2	no	no data	no	no	no data	no	135	0	0 and 1	0	0, 1 and 2	0	≤3
14	2007-03-29	male	71	≥50	white	no	no data	yes	yes	no report	surgery	radical	left	pRCC	<7 cm	1 and 2	Nx	1	1 and 2	3	3 and 4	no	no	no	no	no data	no	164	1	0 and 1	3	3 and 4	3	≤3
15	2008-05-12	female	52	≥50	white	yes	obesity	yes	yes	no report	surgery	radical	right	ccRCC	>7cm	1 and 2	Nx	2	1 and 2	3	3 and 4	yes	no	no	no data	no data	no	73	1	0 and 1	4	3 and 4	4	≥4
16	2008-10-10	male	72	≥50	white	yes	eutrophic	yes	yes	no report	surgery	radical	right	ccRCC	>7cm	1 and 2	Nx	2	1 and 2	3	3 and 4	yes	no	no	no data	no data	no	49	1	0 and 1	4	3 and 4	4	≥4
17	2008-10-13	female	56	≥50	white	no	obesity	yes	no	no report	surgery	radical	left	ccRCC	>7cm	1 and 2	Nx	2	1 and 2	1	1 and 2	no	no	no	no	no data	no	135	2	2 and 3	3	3 and 4	6	≥4
18	2008-10-20	female	50	≥50	black	no data	no data	no data	no data	no report	no data	radical	left	ccRCC	>7cm	1 and 2	N1	3	3 and 4	3	3 and 4	yes	yes	no data	no data	no data	no data	no data	2	2 and 3	4	3 and 4	8	≥4
19	2010-01-18	male	47	<50	white	yes	no data	no	no	no report	surgery	radical	left	ccRCC	>7cm	3 and 4	Nx	3	3 and 4	3	3 and 4	yes	yes	no	no	no data	yes	1	1	0 and 1	4	3 and 4	4	≥4
20	2010-06-04	female	52	≥50	white	no	obesity	yes	no	no report	surgery	radical	left	ccRCC	<7 cm	1 and 2	Nx	1	1 and 2	1	1 and 2	no	no	no	no	no data	no	47	1	0 and 1	4	3 and 4	4	≥4
21	2010-10-21	male	70	≥50	white	no	no data	yes	no	no report	surgery	radical	right	ccRCC	>7cm	3 and 4	Nx	3	3 and 4	2	1 and 2	yes	no	no	no	no data	yes	1	1	0 and 1	4	3 and 4	4	≥4
22	2011-03-24	male	56	≥50	black	no	obesity	yes	no	parents/siblings	surgery and others	radical	right	ccRCC	>7cm	1 and 2	Nx	4	3 and 4	2	1 and 2	yes	yes	no	yes	83	no	106	0	0 and 1	0	0, 1 and 2	0	≤3
23	2011-04-18	female	56	≥50	black	no	no data	yes	yes	no report	surgery	radical	left	ccRCC	>7cm	1 and 2	Nx	2	1 and 2	2	1 and 2	yes	no	no	no	no data	no	135	0	0 and 1	0	0, 1 and 2	0	≤3
24	2011-04-19	male	54	≥50	white	no	no data	yes	no	no report	surgery	radical	right	ccRCC	>7cm	3 and 4	N1	3	3 and 4	2	1 and 2	yes	no	no	no data	no data	no	21	0	0 and 1	0	0, 1 and 2	0	≤3
25	2011-05-13	male	63	≥50	black	no	no data	yes	yes	no report	surgery	radical	right	ccRCC	<7 cm	1 and 2	N0	1	1 and 2	2	1 and 2	no	no	no	no data	no data	no	12	1	0 and 1	3	3 and 4	3	≤3
26	2011-06-09	female	49	<50	black	yes	no data	no	yes	no report	surgery	radical	right	ccRCC	>7cm	1 and 2	N0	1	1 and 2	3	3 and 4	no	no	no	no	no data	no	141	1	0 and 1	4	3 and 4	4	≥4
27	2011-08-22	male	76	≥50	no data	no	no data	yes	no	no report	surgery	partial	right	chRCC	<7 cm	1 and 2	Nx	1	1 and 2	2	1 and 2	no	no	no	no data	no data	no	7	2	2 and 3	4	3 and 4	8	≥4
28	2011-10-17	male	69	≥50	black	no	no data	yes	no	no report	surgery	radical	right	pRCC	>7cm	1 and 2	Nx	2	1 and 2	2	1 and 2	yes	no	no	no data	no data	no	34	1	0 and 1	4	3 and 4	4	≥4
29	2012-01-25	male	63	≥50	white	no	obesity	yes	yes	no report	surgery	radical	right	pRCC	>7cm	1 and 2	Nx	2	1 and 2	2	1 and 2	yes	no	no	no	no data	no	135	1	0 and 1	4	3 and 4	4	≥4
30	2012-02-24	male	46	<50	white	no	no data	no	yes	no report	surgery	radical	right	ccRCC	<7 cm	1 and 2	Nx	1	1 and 2	2	1 and 2	yes	no	no	no	no data	no	75	1	0 and 1	4	3 and 4	4	≥4
31	2012-03-05	male	72	≥50	black	no	eutrophic	yes	yes	no report	surgery and others	radical	left	ccRCC	>7cm	3 and 4	Nx	4	3 and 4	2	1 and 2	no	no	yes	no data	no data	no	no data	1	0 and 1	4	3 and 4	4	≥4
32	2012-04-16	male	49	<50	white	no	no data	no	no	no report	surgery	partial	right	ccRCC	<7 cm	1 and 2	Nx	1	1 and 2	1	1 and 2	no	no	no	no data	no data	no	123	0	0 and 1	0	0, 1 and 2	0	≤3
33	2012-05-21	male	80	≥50	white	no	obesity	yes	no	no report	surgery	radical	left	ccRCC	<7 cm	1 and 2	Nx	1	1 and 2	2	1 and 2	no	no	no	no	no data	no	70	2	2 and 3	3	3 and 4	6	≥4
34	2012-08-02	male	69	≥50	white	no	obesity	yes	no	no report	surgery	radical	left	ccRCC	>7cm	3 and 4	Nx	3	3 and 4	2	1 and 2	yes	yes	no	no data	no data	no	no data	1	0 and 1	3	3 and 4	3	≤3
35	2012-09-05	male	65	≥50	black	yes	no data	yes	no	no report	surgery	no data	no data	ccRCC	>7cm	1 and 2	Nx	2	1 and 2	2	1 and 2	no	no	no	no data	no data	no	16	1	0 and 1	3	3 and 4	3	≤3
36	2012-12-04	male	78	≥50	white	no	no data	no	no	no report	surgery	partial	left	ccRCC	<7 cm	1 and 2	Nx	1	1 and 2	3	3 and 4	yes	no	no	no	no data	no	51	1	0 and 1	2	0, 1 and 2	2	≤3
37	2013-02-05	male	57	≥50	black	no	obesity	yes	yes	no report	surgery	radical	left	ccRCC	<7 cm	1 and 2	Nx	1	1 and 2	1	1 and 2	no	no	no	no data	no data	no	8	1	0 and 1	1	0, 1 and 2	1	≤3
38	2013-08-05	male	65	≥50	white	no	obesity	no	yes	no report	surgery	partial	right	pRCC	<7 cm	1 and 2	Nx	1	1 and 2	3	3 and 4	no	no	no	no	no data	no	122	3	2 and 3	4	3 and 4	12	≥4
39	2014-02-10	female	66	≥50	white	yes	obesity	yes	no	no report	surgery	radical	right	ccRCC	>7cm	1 and 2	Nx	1	1 and 2	2	1 and 2	yes	no	no	no data	no data	no	12	1	0 and 1	4	3 and 4	4	≥4
40	2014-08-25	male	69	≥50	white	no	eutrophic	yes	yes	parents/siblings	surgery	radical	right	ccRCC	<7 cm	1 and 2	Nx	1	1 and 2	3	3 and 4	yes	no	no	no	no data	no	34	0	0 and 1	0	0, 1 and 2	0	≤3
41	2014-09-01	male	55	≥50	black	no	obesity	no	yes	no report	surgery	radical	right	ccRCC	<7 cm	1 and 2	Nx	1	1 and 2	2	1 and 2	no	no	no	no	no data	no	20	0	0 and 1	0	0, 1 and 2	0	≤3
42	2014-09-09	female	45	<50	black	yes	obesity	yes	no	no report	surgery	radical	left	pRCC	>7cm	3 and 4	N0	4	3 and 4	4	3 and 4	yes	no	no	yes	15	yes	41	1	0 and 1	4	3 and 4	4	≥4
43	2015-08-04	female	48	<50	black	no	obesity	yes	no	no data	surgery	radical	right	chRCC	>7cm	1 and 2	Nx	2	1 and 2	3	3 and 4	yes	no	no	no	no data	no	95	1	0 and 1	4	3 and 4	4	≥4
44	2015-09-03	male	49	<50	white	no	obesity	no	yes	no report	surgery	radical	right	ccRCC	>7cm	1 and 2	Nx	1	1 and 2	2	1 and 2	no	yes	no	no	no data	no	96	0	0 and 1	0	0, 1 and 2	0	≤3
45	2015-10-19	male	70	≥50	white	no	no data	no	no data	no report	surgery	radical	right	ccRCC	no data	3 and 4	Nx	3	3 and 4	2	1 and 2	yes	no	no	no data	no data	no	no data	0	0 and 1	0	0, 1 and 2	0	≤3
46	2015-10-20	male	70	≥50	white	no	eutrophic	yes	yes	no report	surgery	radical	right	ccRCC	>7cm	3 and 4	Nx	3	3 and 4	3	3 and 4	yes	no	no	no data	no data	no	no data	1	0 and 1	4	3 and 4	4	≥4
47	2015-10-29	male	75	≥50	white	no	eutrophic	yes	yes	no report	surgery	radical	right	pRCC	<7 cm	1 and 2	Nx	1	1 and 2	2	1 and 2	yes	no	no	no	no data	no	94	3	2 and 3	4	3 and 4	12	≥4
48	2015-11-25	female	61	≥50	black	no	obesity	yes	no	no report	surgery	radical	right	ccRCC	>7cm	1 and 2	Nx	2	1 and 2	3	3 and 4	yes	no	no	no	no data	no	73	3	2 and 3	4	3 and 4	12	≥4
49	2015-12-08	male	63	≥50	white	no data	no data	no data	no data	no data	no data	no data	left	ccRCC	<7 cm	1 and 2	Nx	1	1 and 2	1	1 and 2	no	no	no data	no data	no data	no data	no data	1	0 and 1	1	0, 1 and 2	1	≤3
50	2015-12-08	male	52	≥50	black	no	no data	yes	yes	no report	surgery	radical	right	ccRCC	<7 cm	1 and 2	Nx	1	1 and 2	2	1 and 2	no	no	no	no	no data	no	92	0	0 and 1	0	0, 1 and 2	0	≤3
51	2016-02-26	female	68	≥50	white	no data	no data	no data	no	no data	no data	radical	right	ccRCC	<7 cm	1 and 2	Nx	1	1 and 2	2	1 and 2	yes	no	no	no	no data	no	16	1	0 and 1	2	0, 1 and 2	2	≤3
52	2016-03-08	male	59	≥50	white	yes	obesity	no	yes	no report	surgery	radical	left	ccRCC	<7 cm	1 and 2	N0	4	3 and 4	3	1 and 2	no	no	yes	no	no data	yes	1	1	0 and 1	4	3 and 4	4	≥4
53	2016-03-08	female	53	≥50	black	yes	no data	no	yes	no report	surgery and others	radical	left	pRCC	>7cm	3 and 4	Nx	4	3 and 4	3	3 and 4	yes	yes	yes	no	no data	yes	2	1	0 and 1	4	3 and 4	4	≥4
54	2016-05-18	male	45	<50	black	yes	obesity	yes	no	no report	surgery	radical	left	ccRCC	>7cm	3 and 4	N0	4	3 and 4	2	3 and 4	yes	yes	yes	no	no data	no	3	1	0 and 1	4	3 and 4	4	≥4
55	2016-06-04	female	71	≥50	white	no data	no data	no data	no data	no data	no data	partial	left	ccRCC	>7cm	1 and 2	Nx	2	1 and 2	3	1 and 2	no	no	no data	no data	no data	no data	no data	1	0 and 1	4	3 and 4	4	≥4
56	2016-06-28	male	67	≥50	black	no data	no data	no	yes	no data	surgery	radical	right	ccRCC	<7 cm	1 and 2	Nx	1	1 and 2	4	3 and 4	yes	no	no	no	no data	no	14	2	2 and 3	4	3 and 4	8	≥4
57	2016-07-07	male	76	≥50	white	no	no data	yes	yes	no report	surgery	radical	right	ccRCC	>7cm	3 and 4	Nx	4	3 and 4	2	3 and 4	yes	no	yes	no	no data	no	7	2	2 and 3	4	3 and 4	8	≥4
58	2016-07-18	male	68	≥50	black	no	obesity	no	no data	no report	surgery	radical	right	ccRCC	>7cm	1 and 2	N0	2	1 and 2	2	1 and 2	yes	yes	no	no	no data	no	34	1	0 and 1	4	3 and 4	4	≥4
59	2016-08-09	male	43	<50	white	no	obesity	no	no data	no report	surgery and others	radical	left	ccRCC	>7cm	3 and 4	N0	4	3 and 4	4	3 and 4	yes	no	yes	no	no data	yes	10	1	0 and 1	4	3 and 4	4	≥4
60	2016-08-05	male	54	≥50	black	no data	obesity	yes	no data	no data	no data	radical	right	ccRCC	<7 cm	3 and 4	Nx	3	3 and 4	2	1 and 2	yes	no	no	no data	no data	no	2	1	0 and 1	3	3 and 4	3	≤3
61	2016-08-26	male	72	≥50	white	no data	no data	yes	no data	no data	surgery	radical	right	ccRCC	<7 cm	1 and 2	Nx	1	1 and 2	2	1 and 2	no	no	no	no	no data	no	52	1	0 and 1	2	0, 1 and 2	2	≤3
62	2016-09-02	male	53	≥50	black	no	obesity	no	yes	no report	surgery	radical	right	pRCC	>7cm	3 and 4	Nx	3	3 and 4	2	1 and 2	yes	no	no	no	no data	no	82	1	0 and 1	4	3 and 4	4	≥4
63	2016-10-20	male	61	≥50	white	no	obesity	yes	yes	no report	surgery	radical	left	ccRCC	<7 cm	1 and 2	Nx	1	1 and 2	1	1 and 2	yes	no	no	no	no data	no	66	1	0 and 1	3	3 and 4	3	≤3
64	2016-11-07	female	58	≥50	white	no	obesity	yes	yes	no report	surgery and others	radical	left	ccRCC	>7cm	3 and 4	Nx	4	3 and 4	3	3 and 4	yes	no	no	yes	35	no	41	1	0 and 1	4	3 and 4	4	≥4
65	2017-02-02	female	57	≥50	white	no	no data	yes	no	no report	surgery	radical	left	ccRCC	>7cm	1 and 2	N0	1	1 and 2	4	3 and 4	yes	no	no	no	no data	no	4	1	0 and 1	4	3 and 4	4	≥4
66	2017-02-24	female	68	≥50	white	no	obesity	yes	no	no report	surgery	radical	left	ccRCC	<7 cm	1 and 2	Nx	1	1 and 2	1	1 and 2	no	no	no	no	no data	no	70	1	0 and 1	2	0, 1 and 2	2	≤3
67	2017-07-14	male	57	≥50	black	no	no data	no	yes	no report	surgery	radical	right	pRCC	>7cm	1 and 2	Nx	2	1 and 2	2	1 and 2	yes	no	no	no	no data	no	18	3	2 and 3	4	3 and 4	12	≥4
68	2017-08-24	male	51	≥50	black	no	eutrophic	no	no data	parents/siblings	surgery	radical	right	pRCC	<7 cm	1 and 2	Nx	1	1 and 2	2	1 and 2	no	no	no	no	no data	no	73	1	0 and 1	4	3 and 4	4	≥4
69	2017-10-24	female	60	≥50	white	no	obesity	yes	no data	uncles/grandparents	surgery	radical	right	pRCC	>7cm	3 and 4	Nx	3	3 and 4	2	1 and 2	yes	no	no	no	no data	no	70	1	0 and 1	4	3 and 4	4	≥4
70	2018-03-01	female	50	≥50	white	no	no data	no	yes	no report	surgery	partial	right	ccRCC	<7 cm	1 and 2	Nx	1	1 and 2	2	1 and 2	yes	no	no	no	no data	no	59	1	0 and 1	4	3 and 4	4	≥4
71	2018-02-16	female	74	≥50	black	no	obesity	yes	no	no report	surgery	radical	left	ccRCC	<7 cm	1 and 2	N0	1	1 and 2	3	3 and 4	yes	no	no	no	no data	no	2	2	2 and 3	4	3 and 4	8	≥4
72	2018-04-09	male	91	≥50	white	yes	obesity	yes	yes	no report	surgery	radical	right	chRCC	<7 cm	1 and 2	Nx	1	1 and 2	3	3 and 4	no	no	no	no	no data	no	61	2	2 and 3	4	3 and 4	8	≥4
73	2018-04-18	male	61	≥50	white	yes	eutrophic	yes	yes	no report	surgery	radical	right	ccRCC	<7 cm	1 and 2	Nx	1	1 and 2	2	1 and 2	yes	no	no	no	no data	no	19	1	0 and 1	4	3 and 4	4	≥4
74	2018-05-08	male	68	≥50	white	no	obesity	yes	no	parents/siblings	surgery	partial	left	pRCC	<7 cm	1 and 2	Nx	1	1 and 2	2	1 and 2	no	no	no	no	no data	no	1	1	0 and 1	4	3 and 4	4	≥4
75	2018-05-18	female	52	≥50	black	no	obesity	yes	yes	no report	surgery	radical	left	ccRCC	<7 cm	1 and 2	N0	1	1 and 2	2	1 and 2	no	no	no	no	no data	no	38	2	2 and 3	4	3 and 4	8	≥4
76	2018-06-06	female	68	≥50	white	no	obesity	yes	yes	parents/siblings	surgery	radical	left	ccRCC	<7 cm	1 and 2	Nx	1	1 and 2	2	1 and 2	no	no	no	no	no data	no	60	1	0 and 1	3	3 and 4	3	≤3
77	2018-06-25	male	72	≥50	white	no	eutrophic	yes	no	no report	surgery	partial	left	chRCC	<7 cm	1 and 2	Nx	1	1 and 2	3	3 and 4	no	no	no	no	no data	no	42	2	2 and 3	4	3 and 4	8	≥4
78	2018-06-21	female	64	≥50	black	no	obesity	yes	no	uncles/grandparents	surgery	radical	right	ccRCC	<7 cm	1 and 2	Nx	1	1 and 2	2	1 and 2	yes	no	no	no	no data	no	63	1	0 and 1	2	0, 1 and 2	2	≤3
79	2018-09-05	male	67	≥50	white	no	eutrophic	yes	yes	parents/siblings	surgery	radical	left	ccRCC	>7cm	3 and 4	N0	3	3 and 4	3	3 and 4	yes	no	no	no	no data	no	60	3	2 and 3	4	3 and 4	12	≥4
80	2018-09-04	male	75	≥50	white	no	obesity	no	yes	no report	surgery	radical	left	ccRCC	>7cm	1 and 2	Nx	2	1 and 2	2	1 and 2	yes	no	no	no	no data	yes	1	2	2 and 3	4	3 and 4	8	≥4
81	2018-09-06	male	53	≥50	white	no	no data	no	no	no report	surgery	partial	right	ccRCC	<7 cm	1 and 2	Nx	1	1 and 2	2	1 and 2	no	no	no	no	no data	no	55	1	0 and 1	3	3 and 4	3	≤3
82	2018-11-08	male	72	≥50	black	yes	obesity	yes	yes	no report	surgery	radical	left	ccRCC	>7cm	3 and 4	Nx	3	3 and 4	3	3 and 4	yes	yes	no	yes	53	no	57	1	0 and 1	4	3 and 4	4	≥4
83	2018-11-08	male	78	≥50	white	no	no data	yes	yes	no report	surgery	radical	right	ccRCC	>7cm	3 and 4	Nx	4	3 and 4	3	3 and 4	yes	yes	yes	no	no data	yes	1	1	0 and 1	4	3 and 4	4	≥4
84	2019-04-25	female	69	≥50	white	no	no data	no	yes	no report	surgery	partial	right	pRCC	<7 cm	1 and 2	Nx	1	1 and 2	1	1 and 2	no	no data	no	no	no data	no	42	3	2 and 3	4	3 and 4	12	≥4
85	2019-07-08	male	67	≥50	white	no	no data	yes	yes	no report	surgery	radical	left	ccRCC	<7 cm	1 and 2	N0	1	1 and 2	3	3 and 4	no	no	no	no	no data	no	37	1	0 and 1	4	3 and 4	4	≥4
86	2019-07-12	male	56	≥50	white	no	no data	yes	yes	no report	surgery	radical	left	pRCC	<7 cm	1 and 2	no data	1	1 and 2	3	3 and 4	yes	no	no	no	no data	no	37	1	0 and 1	4	3 and 4	4	≥4
87	2019-08-05	male	59	≥50	white	no	eutrophic	yes	yes	no report	surgery and others	radical	left	ccRCC	>7cm	3 and 4	N1	4	3 and 4	3	3 and 4	yes	yes	yes	no	no data	yes	33	0	0 and 1	0	0, 1 and 2	0	≤3
88	2019-08-12	male	65	≥50	white	no	obesity	yes	yes	no report	surgery	radical	right	ccRCC	<7 cm	1 and 2	Nx	1	1 and 2	3	3 and 4	no	no	no	no	no data	no	43	1	0 and 1	4	3 and 4	4	≥4
89	2019-09-12	male	38	<50	white	no	obesity	yes	yes	no data	surgery	radical	right	ccRCC	<7 cm	1 and 2	Nx	1	1 and 2	2	1 and 2	yes	no	no	no	no data	no	37	1	0 and 1	4	3 and 4	4	≥4
90	2019-10-09	female	66	≥50	white	no	obesity	no	yes	no report	surgery	radical	left	ccRCC	>7cm	3 and 4	N0	3	3 and 4	4	3 and 4	no	yes	no	no	no data	no	42	1	0 and 1	4	3 and 4	4	≥4
91	2019-11-01	male	73	≥50	white	no	no data	yes	no	no report	surgery	partial	no data	ccRCC	>7cm	3 and 4	Nx	3	3 and 4	2	1 and 2	no	no	no	no	no data	no	36	2	2 and 3	3	3 and 4	6	≥4
92	2019-10-30	female	62	≥50	white	no	no data	yes	yes	no report	surgery	partial	right	ccRCC	>7cm	1 and 2	Nx	1	1 and 2	2	1 and 2	yes	no	no	no	no data	no	2	1	0 and 1	4	3 and 4	4	≥4
93	2019-02-19	male	65	≥50	white	no	obesity	yes	yes	no report	surgery	radical	right	ccRCC	<7 cm	1 and 2	Nx	4	3 and 4	3	3 and 4	yes	no	yes	no	no data	yes	48	1	0 and 1	3	3 and 4	3	≤3
94	2020-03-30	male	77	≥50	white	no	no data	yes	no	no report	surgery	radical	left	pRCC	<7 cm	1 and 2	Nx	1	1 and 2	1	1 and 2	no	no	no	no data	no data	no	28	3	2 and 3	4	3 and 4	12	≥4
95	2020-04-07	male	64	≥50	white	no	obesity	yes	yes	parents/siblings	surgery	radical	right	ccRCC	<7 cm	1 and 2	Nx	1	1 and 2	3	3 and 4	yes	no	no	no	no data	no	9	0	0 and 1	0	0, 1 and 2	0	≤3
96	2020-04-22	male	54	≥50	white	no	eutrophic	yes	no	no report	surgery	radical	right	ccRCC	<7 cm	1 and 2	Nx	1	1 and 2	3	3 and 4	no	no	no	no	no data	no	34	1	0 and 1	4	3 and 4	4	≥4
97	2020-05-14	male	53	≥50	white	no	no data	yes	no	no report	surgery	radical	right	ccRCC	<7 cm	1 and 2	Nx	1	1 and 2	1	1 and 2	no	no	no	no	no data	no	38	1	0 and 1	1	0, 1 and 2	1	≤3
98	2020-05-12	female	76	≥50	white	yes	no data	yes	no	no report	surgery	partial	left	ccRCC	<7 cm	1 and 2	Nx	1	1 and 2	1	1 and 2	no	no	no	no	no data	no	28	1	0 and 1	1	0, 1 and 2	1	≤3
99	2020-06-30	male	62	≥50	white	no	obesity	yes	no	no report	surgery	radical	left	ccRCC	>7cm	3 and 4	N0	3	3 and 4	1	1 and 2	no	yes	no	no	no data	no	31	0	0 and 1	0	0, 1 and 2	0	≤3
100	2020-09-09	male	74	≥50	black	yes	no data	yes	yes	no report	surgery	radical	left	ccRCC	>7cm	1 and 2	Nx	2	1 and 2	3	3 and 4	no	no	no	no	no data	no	31	2	2 and 3	4	3 and 4	8	≥4
101	2020-10-27	female	55	≥50	black	no	eutrophic	no	yes	no report	surgery	partial	right	ccRCC	>7cm	3 and 4	Nx	4	3 and 4	1	1 and 2	no	no	no	yes	11	no	35	0	0 and 1	0	0, 1 and 2	0	≤3
102	2020-11-03	female	63	≥50	white	no	no data	no	yes	no report	surgery	partial	right	ccRCC	<7 cm	1 and 2	Nx	1	1 and 2	1	1 and 2	no	no	no	no	no data	no	34	0	0 and 1	0	0, 1 and 2	0	≤3
103	2020-11-12	male	50	≥50	white	yes	obesity	no	yes	uncles/grandparents	surgery	radical	right	ccRCC	>7cm	3 and 4	Nx	3	3 and 4	3	3 and 4	yes	yes	no	yes	14	no	28	1	0 and 1	2	0, 1 and 2	2	≤3
104	2020-11-19	male	61	≥50	white	no	no data	yes	yes	no data	surgery	radical	right	ccRCC	<7 cm	1 and 2	Nx	1	1 and 2	2	1 and 2	no	no	no	no	no data	no	34	1	0 and 1	2	0, 1 and 2	2	≤3
105	2020-11-26	male	41	<50	white	no	obesity	no	yes	uncles/grandparents	surgery	partial	right	ccRCC	<7 cm	1 and 2	Nx	1	1 and 2	2	1 and 2	no	no	no	no	no data	no	34	2	2 and 3	4	3 and 4	8	≥4
106	2020-12-07	female	54	≥50	black	yes	obesity	yes	yes	no report	surgery	partial	left	ccRCC	<7 cm	1 and 2	Nx	1	1 and 2	1	1 and 2	no	no	no	no	no data	no	9	1	0 and 1	2	0, 1 and 2	2	≤3
107	2021-02-05	male	42	<50	white	no	eutrophic	yes	no	no report	surgery	radical	left	ccRCC	<7 cm	1 and 2	Nx	1	1 and 2	4	1 and 2	no	no	no	no	no data	no	4	1	0 and 1	2	0, 1 and 2	2	≤3
108	2021-02-26	male	66	≥50	black	no	no data	no	yes	no report	surgery	partial	right	ccRCC	<7 cm	1 and 2	Nx	1	1 and 2	3	3 and 4	no	no	no	no	no data	no	7	2	2 and 3	4	3 and 4	8	≥4
109	2021-05-10	male	66	≥50	black	no	no data	yes	yes	no report	surgery	partial	left	ccRCC	<7 cm	1 and 2	Nx	1	1 and 2	2	1 and 2	yes	no	no	no	no data	no	25	2	2 and 3	4	3 and 4	8	≥4
110	2021-05-14	female	53	≥50	white	no	obesity	yes	no	no report	surgery	radical	right	ccRCC	<7 cm	3 and 4	Nx	3	3 and 4	2	1 and 2	no	no	no	no	no data	no	29	1	0 and 1	3	3 and 4	3	≤3
111	2021-07-05	female	63	≥50	black	no	no data	yes	no data	no report	surgery	partial	left	ccRCC	<7 cm	1 and 2	Nx	1	1 and 2	2	1 and 2	no	no	no	no	no data	no	27	2	2 and 3	3	3 and 4	6	≥4
112	2021-07-01	male	54	≥50	white	no	obesity	no	no	no report	surgery and others	radical	right	pRCC	>7cm	3 and 4	N0	3	3 and 4	2	3 and 4	yes	no	no	yes	18	no	27	2	2 and 3	4	3 and 4	8	≥4
113	2021-07-14	male	48	<50	black	no	obesity	yes	yes	no report	surgery	partial	left	ccRCC	<7 cm	3 and 4	Nx	3	3 and 4	2	1 and 2	yes	no	no	no	no data	no	24	1	0 and 1	4	3 and 4	4	≥4
114	2021-08-09	female	81	≥50	black	no	no data	yes	no	no report	surgery	radical	right	ccRCC	>7cm	3 and 4	N0	3	3 and 4	4	3 and 4	yes	no	no	no	no data	yes	1	3	2 and 3	4	3 and 4	12	≥4
115	2021-08-20	male	63	≥50	black	no	no data	yes	no data	no report	surgery	partial	right	pRCC	<7 cm	1 and 2	Nx	1	1 and 2	2	3 and 4	yes	no	no	no	no data	no	16	2	2 and 3	4	3 and 4	8	≥4
116	2021-09-13	female	73	≥50	white	no	no data	yes	no data	no report	surgery	radical	right	pRCC	>7cm	3 and 4	N1	3	3 and 4	3	3 and 4	yes	no	no	no	no data	no	1	3	2 and 3	3	3 and 4	9	≥4
117	2021-11-11	male	56	≥50	white	no	obesity	no	no	no report	surgery	partial	right	pRCC	>7cm	1 and 2	Nx	1	1 and 2	3	3 and 4	yes	no	no	no	no data	no	22	2	2 and 3	4	3 and 4	8	≥4
